# Supplementary material for: Trace amine-associated receptor 1 agonist reduces aggression in brain serotonin-deficient tryptophan hydroxylase 2 knockout rats
Source: Front Psychiatry. 2024 Dec 19;15:1484925. doi: 10.3389/fpsyt.2024.1484925 (PMC11693706; doi:10.3389/fpsyt.2024.1484925)
Supplement: Supplementary file 2 [file Table1.xlsx]

## Sheet: Mann-Whitney
Figure 2
Table Analyzed (Open Field Test)	Distance Moved	Time in center	Velocity	Freezing	Sniffing	Grooming	Wall stand	Rearing	Holes	Boluses
Column B	KO	KO	KO	KO	KO	KO	KO	KO	KO	KO
vs.	vs,	vs,	vs,	vs,	vs,	vs,	vs,	vs,	vs,	vs,
Column A	WT	WT	WT	WT	WT	WT	WT	WT	WT	WT
Mann Whitney test
P value	0.2345	>0,9999	0.1049	0.3967	0.159	0.6758	0.135	0.5105	0.026	0.0834
Exact or approximate P value?	Exact	Exact	Exact	Exact	Exact	Exact	Exact	Exact	Exact	Exact
P value summary	ns	ns	ns	ns	ns	ns	ns	ns	*	ns
Significantly different (P < 0.05)?	No	No	No	No	No	No	No	No	Yes	No
One- or two-tailed P value?	Two-tailed	Two-tailed	Two-tailed	Two-tailed	Two-tailed	Two-tailed	Two-tailed	Two-tailed	Two-tailed	Two-tailed
Sum of ranks in column A,B	80 , 56	68 , 68	84 , 52	59,50 , 76,50	54 , 82	63,50 , 72,50	82,50 , 53,50	75 , 61	89 , 47	52 , 84
Mann-Whitney U	20	32	16	23.5	18	27.5	17.5	25	11	16
Difference between medians
Median of column A	2043, n=8	59,50, n=8	7,077, n=8	12,00, n=8	34,00, n=8	5,000, n=8	9,000, n=8	0,5000, n=8	16,50, n=8	1,000, n=8
Median of column B	1565, n=8	66,06, n=8	5,279, n=8	15,50, n=8	58,50, n=8	6,500, n=8	4,000, n=8	0,000, n=8	7,000, n=8	2,000, n=8
Difference: Actual	-477.6	6.56	-1.798	3.5	24.5	1.5	-5	-0.5	-9.5	1
Difference: Hodges-Lehmann	-480.8	1	-2.351	7.5	19.5	1.5	-5	0	-11	1
Table Analyzed (Object Recognition Test. Day1)	Right Object	Left Object	Grooming	Distance Moved	Velocity	Rearings		WT_Left Day 1/Left Day 2	WT_DAY 1_L/R	KO_DAY1_L/R
Mann-Whitney test
Column B	KO	KO	KO	KO	KO	KO		WT*	Right	Right
vs.	vs,	vs,	vs,	vs,	vs,	vs,		vs,	vs,	vs,
Column A	WT	WT	WT	WT	WT	WT		WT	Left	Left
Mann Whitney test
P value	0.0017	0.8974	0.0006	0.2766	0.2359	0.0008		0.0264	0.3394	0.0608
Exact or approximate P value?	Exact	Exact	Exact	Exact	Exact	Exact		Exact	Exact	Exact
P value summary	**	ns	***	ns	ns	***		*	ns	ns
Significantly different (P < 0.05)?	Yes	No	Yes	No	No	Yes		Yes	No	No
One- or two-tailed P value?	Two-tailed	Two-tailed	Two-tailed	Two-tailed	Two-tailed	Two-tailed		Two-tailed	Two-tailed	Two-tailed
Sum of ranks in column A,B	96 , 40	69,50 , 66,50	29 , 91	93 , 60	94 , 59	81,50 , 38,50		45 , 75	58,50 , 77,50	85,50 , 50,50
Mann-Whitney U	4	30.5	1	24	23	2.5		9	22.5	14.5
Difference between medians
Median of column A	14,00, n=8	10,00, n=8	6,000, n=7	5028, n=9	75,97, n=9	9,000, n=7		10,00, n=8	10,00, n=8	9,000, n=8
Median of column B	0,000, n=8	9,000, n=8	79,00, n=8	4260, n=8	52,48, n=8	0,000, n=8		25,00, n=7	14,00, n=8	0,000, n=8
Difference: Actual	-14	-1	73	-768.4	-23.5	-9		15	4	-9
Difference: Hodges-Lehmann	-11.5	-1	71	-1283	-17.75	-9		14	4.5	-6.5
Table Analyzed (Object Recognition Test. Day2)	Right Object	Left Object	Grooming	Distance Moved	Velocity	Rearings
Mann-Whitney test
Column B	KO	KO	KO	KO	KO	KO
vs.	vs,	vs,	vs,	vs,	vs,	vs,
Column A	WT	WT	WT	WT	WT	WT
Mann Whitney test
P value	0.0093	0.0293	0.4231	0.0626	0.5054	0.1428
Exact or approximate P value?	Exact	Exact	Exact	Exact	Exact	Exact
P value summary	**	*	ns	ns	ns	ns
Significantly different (P < 0.05)?	Yes	Yes	No	No	No	No
One- or two-tailed P value?	Two-tailed	Two-tailed	Two-tailed	Two-tailed	Two-tailed	Two-tailed
Sum of ranks in column A,B	79,50 , 25,50	43 , 62	43 , 48	86 , 50	61 , 75	43 , 77
Mann-Whitney U	4.5	7	15	14	25	15
Difference between medians
Median of column A	18,00, n=8	24,00, n=8	6,000, n=7	136,4, n=8	60,21, n=8	6,000, n=7
Median of column B	2,500, n=6	69,50, n=6	11,50, n=6	30,36, n=8	85,76, n=8	13,50, n=8
Difference: Actual	-15.5	45.5	5.5	-106	25.55	7.5
Difference: Hodges-Lehmann	-15.5	47.5	6.5	-96.15	24.28	9
Table Analyzed (Marble Burying Test)	Not buried	Fully buried
Mann-Whitney test
Column B	KO	KO
vs.	vs,	vs,
Column A	WT	WT
Mann Whitney test
P value	0.3329	0.0065
Exact or approximate P value?	Exact	Exact
P value summary	ns	**
Significantly different (P < 0.05)?	No	Yes
One- or two-tailed P value?	Two-tailed	Two-tailed
Sum of ranks in column A,B	77,50 , 58,50	43 , 93
Mann-Whitney U	22.5	7
Difference between medians
Median of column A	9,000, n=8	2,000, n=8
Median of column B	6,000, n=8	6,500, n=8
Difference: Actual	-3	4.5
Difference: Hodges-Lehmann	-2	4

## Sheet: ANOVA
Figure 4
2 way ANOVA
Table Analyzed	Attack latency (ANOVA)						Compare cell means regardless of rows and columns
Two-way RM ANOVA	Matching: Both factors						Number of families	1
Assume sphericity?	No						Number of comparisons per family	6
Alpha	0.05						Alpha	0.05
Source of Variation	% of total variation	P value	P value summary	Significant?	Geisser-Greenhouse's epsilon		Tukey's multiple comparisons test	Mean Diff,	95,00% CI of diff,	Significant?	Summary	Adjusted P Value
Size	1.642	0.2288	ns	No	1
Genotype	47.49	0.0007	***	Yes	1		Small:WT vs. Small:TPH2-KO	128.1	-211,5 to 467,7	No	ns	0.6189
Interaction: Size x Genotype	15.05	0.0185	*	Yes	1		Small:WT vs. Big:WT	-110.5	-317,3 to 96,26	No	ns	0.3604
Interaction: Size x Subject	6.611						Small:WT vs. Big:TPH2-KO	347.6	145,4 to 549,9	Yes	**	0.0032
Interaction: Genotype x Subject	10.01						Small:TPH2-KO vs. Big:WT	-238.6	-469,4 to -7,883	Yes	*	0.0432
Subject	7.887						Small:TPH2-KO vs. Big:TPH2-KO	219.5	-22,88 to 461,9	No	ns	0.0751
							Big:WT vs. Big:TPH2-KO	458.1	384,4 to 531,9	Yes	****	<0,0001
ANOVA table	SS	DF	MS	F (DFn, DFd)	P value
Size	23762	1	23762	F (1, 7) = 1,738	P=0,2288
Genotype	687378	1	687378	F (1, 7) = 33,21	P=0,0007		Test details	Mean 1	Mean 2	Mean Diff,	SE of diff,	N1	N2	q	DF
Interaction: Size x Genotype	217800	1	217800	F (1, 7) = 9,314	P=0,0185
Interaction: Size x Subject	95678	7	13668				Small:WT vs. Small:TPH2-KO	489.5	361.4	128.1	102.6	8	8	1.766	7
Interaction: Genotype x Subject	144898	7	20700				Small:WT vs. Big:WT	489.5	600	-110.5	62.46	8	8	2.502	7
Subject	114145	7	16306				Small:WT vs. Big:TPH2-KO	489.5	141.9	347.6	61.1	8	8	8.046	7
Residual	163688	7	23384				Small:TPH2-KO vs. Big:WT	361.4	600	-238.6	69.71	8	8	4.841	7
							Small:TPH2-KO vs. Big:TPH2-KO	361.4	141.9	219.5	73.22	8	8	4.239	7
Difference between row means							Big:WT vs. Big:TPH2-KO	600	141.9	458.1	22.28	8	8	29.07	7
Mean of Small	425.4
Mean of Big	370.9
Difference between means	54.5
SE of difference	41.33
95% CI of difference	-43,24 to 152,2
Difference between column means
Mean of WT	544.8
Mean of TPH2-KO	251.6
Difference between means	293.1
SE of difference	50.87
95% CI of difference	172,8 to 413,4
Interaction CI
Mean diff, A1 - B1	128.1
Mean diff, A2 - B2	458.1
(A1 -B1) - (A2 - B2)	-330
95% CI of difference	-585,7 to -74,31
(B1 - A1) - (B2 - A2)	330
95% CI of difference	74,31 to 585,7
Data summary
Number of columns (Genotype)	2
Number of rows (Size)	2
Number of subjects (Subject)	8
Table Analyzed	Locomotor activity						Compare cell means regardless of rows and columns
Two-way RM ANOVA	Matching: Both factors						Number of families	1
Assume sphericity?	No						Number of comparisons per family	6
Alpha	0.05						Alpha	0.05
Source of Variation	% of total variation	P value	P value summary	Significant?	Geisser-Greenhouse's epsilon		Tukey's multiple comparisons test	Mean Diff,	95,00% CI of diff,	Significant?	Summary	Adjusted P Value
Size	7.852	0.1484	ns	No	1
Genotype	3.477	0.1482	ns	No	1		Small:WT vs. Small:TPH2-KO	-25.75	-61,37 to 9,873	No	ns	0.1659
Interaction: Size x Genotype	36.76	0.0047	**	Yes	1		Small:WT vs. Big:WT	-20	-62,28 to 22,28	No	ns	0.4527
Interaction: Size x Subject	20.84						Small:WT vs. Big:TPH2-KO	28.63	-19,95 to 77,20	No	ns	0.2903
Interaction: Genotype x Subject	9.219						Small:TPH2-KO vs. Big:WT	5.75	-28,60 to 40,10	No	ns	0.9425
Subject	6.378						Small:TPH2-KO vs. Big:TPH2-KO	54.38	4,487 to 104,3	Yes	*	0.0342
							Big:WT vs. Big:TPH2-KO	48.63	8,133 to 89,12	Yes	*	0.0216
ANOVA table	SS	DF	MS	F (DFn, DFd)	P value
Size	2363	1	2363	F (1, 7) = 2,638	P=0,1484
Genotype	1047	1	1047	F (1, 7) = 2,640	P=0,1482		Test details	Mean 1	Mean 2	Mean Diff,	SE of diff,	N1	N2	q	DF
Interaction: Size x Genotype	11063	1	11063	F (1, 7) = 16,63	P=0,0047
Interaction: Size x Subject	6271	7	895.9				Small:WT vs. Small:TPH2-KO	137.9	163.6	-25.75	10.76	8	8	3.384	7
Interaction: Genotype x Subject	2775	7	396.4				Small:WT vs. Big:WT	137.9	157.9	-20	12.77	8	8	2.214	7
Subject	1919	7	274.2				Small:WT vs. Big:TPH2-KO	137.9	109.3	28.63	14.67	8	8	2.759	7
Residual	4658	7	665.4				Small:TPH2-KO vs. Big:WT	163.6	157.9	5.75	10.38	8	8	0.7835	7
							Small:TPH2-KO vs. Big:TPH2-KO	163.6	109.3	54.38	15.07	8	8	5.102	7
Difference between row means							Big:WT vs. Big:TPH2-KO	157.9	109.3	48.63	12.23	8	8	5.621	7
Mean of Small	150.8
Mean of Big	133.6
Difference between means	17.19
SE of difference	10.58
95% CI of difference	-7,835 to 42,21
Difference between column means
Mean of WT	147.9
Mean of TPH2-KO	136.4
Difference between means	11.44
SE of difference	7.039
95% CI of difference	-5,207 to 28,08
Interaction CI
Mean diff, A1 - B1	-25.75
Mean diff, A2 - B2	48.63
(A1 -B1) - (A2 - B2)	-74.38
95% CI of difference	-117,5 to -31,24
(B1 - A1) - (B2 - A2)	74.38
95% CI of difference	31,24 to 117,5
Data summary
Number of columns (Genotype)	2
Number of rows (Size)	2
Number of subjects (Subject)	8
Table Analyzed	Aggressive activity (ANOVA)						Compare cell means regardless of rows and columns
Two-way RM ANOVA	Matching: Both factors						Number of families	1
Assume sphericity?	Yes						Number of comparisons per family	6
Alpha	0.05						Alpha	0.05
Source of Variation	% of total variation	P value	P value summary	Significant?			Tukey's multiple comparisons test	Mean Diff,	95,00% CI of diff,	Significant?	Summary	Adjusted P Value
Size	23.31	0.0016	**	Yes
Genotype	24.79	0.0016	**	Yes			Small:WT vs. Small:TPH2-KO	5.375	-59,27 to 70,02	No	ns	0.9921
Interaction: Size x Genotype	27.97	0.0003	***	Yes			Small:WT vs. Big:WT	8	-56,65 to 72,65	No	ns	0.9751
Interaction: Size x Subject	6.53						Small:WT vs. Big:TPH2-KO	-170.5	-235,1 to -105,9	Yes	***	0.0002
Interaction: Genotype x Subject	7.012						Small:TPH2-KO vs. Big:WT	2.625	-62,02 to 67,27	No	ns	0.999
Subject	5.964						Small:TPH2-KO vs. Big:TPH2-KO	-175.9	-240,5 to -111,2	Yes	***	0.0002
							Big:WT vs. Big:TPH2-KO	-178.5	-243,1 to -113,9	Yes	***	0.0002
ANOVA table	SS	DF	MS	F (DFn, DFd)	P value
Size	56364	1	56364	F (1, 7) = 24,99	P=0,0016
Genotype	59945	1	59945	F (1, 7) = 24,75	P=0,0016		Test details	Mean 1	Mean 2	Mean Diff,	SE of diff,	N1	N2	q	DF
Interaction: Size x Genotype	67620	1	67620	F (1, 7) = 44,32	P=0,0003
Interaction: Size x Subject	15787	7	2255				Small:WT vs. Small:TPH2-KO	25.5	20.13	5.375	19.53	8	8	0.3892	7
Interaction: Genotype x Subject	16953	7	2422				Small:WT vs. Big:WT	25.5	17.5	8	19.53	8	8	0.5793	7
Subject	14419	7	2060				Small:WT vs. Big:TPH2-KO	25.5	196	-170.5	19.53	8	8	12.35	7
Residual	10680	7	1526				Small:TPH2-KO vs. Big:WT	20.13	17.5	2.625	19.53	8	8	0.1901	7
							Small:TPH2-KO vs. Big:TPH2-KO	20.13	196	-175.9	19.53	8	8	12.74	7
Difference between row means							Big:WT vs. Big:TPH2-KO	17.5	196	-178.5	19.53	8	8	12.93	7
Mean of Small	22.81
Mean of Big	106.8
Difference between means	-83.94
SE of difference	16.79
95% CI of difference	-123,6 to -44,24
Difference between column means
Mean of WT	21.5
Mean of TPH2-KO	108.1
Difference between means	-86.56
SE of difference	17.4
95% CI of difference	-127,7 to -45,42
Interaction CI
Mean diff, A1 - B1	5.375
Mean diff, A2 - B2	-178.5
(A1 -B1) - (A2 - B2)	183.9
95% CI of difference	118,6 to 249,2
(B1 - A1) - (B2 - A2)	-183.9
95% CI of difference	-249,2 to -118,6
Data summary
Number of columns (Genotype)	2
Number of rows (Size)	2
Number of subjects (Subject)	8
Table Analyzed	Lateral threat						Compare cell means regardless of rows and columns
Two-way RM ANOVA	Matching: Both factors						Number of families	1
Assume sphericity?	No						Number of comparisons per family	6
Alpha	0.05						Alpha	0.05
Source of Variation	% of total variation	P value	P value summary	Significant?	Geisser-Greenhouse's epsilon		Tukey's multiple comparisons test	Mean Diff,	95,00% CI of diff,	Significant?	Summary	Adjusted P Value
Size	24.93	0.0009	***	Yes	1
Genotype	27.09	0.0008	***	Yes	1		Small:WT vs. Small:TPH2-KO	-1.125	-16,45 to 14,20	No	ns	0.9945
Interaction: Size x Genotype	26.3	0.0004	***	Yes	1		Small:WT vs. Big:WT	2	-13,34 to 17,34	No	ns	0.9711
Interaction: Size x Subject	5.683						Small:WT vs. Big:TPH2-KO	-150.5	-239,9 to -61,12	Yes	**	0.0036
Interaction: Genotype x Subject	6.061						Small:TPH2-KO vs. Big:WT	3.125	-1,273 to 7,523	No	ns	0.175
Subject	5.348						Small:TPH2-KO vs. Big:TPH2-KO	-149.4	-231,6 to -67,14	Yes	**	0.0023
							Big:WT vs. Big:TPH2-KO	-152.5	-236,3 to -68,71	Yes	**	0.0023
ANOVA table	SS	DF	MS	F (DFn, DFd)	P value
Size	43439	1	43439	F (1, 7) = 30,71	P=0,0009
Genotype	47201	1	47201	F (1, 7) = 31,29	P=0,0008		Test details	Mean 1	Mean 2	Mean Diff,	SE of diff,	N1	N2	q	DF
Interaction: Size x Genotype	45829	1	45829	F (1, 7) = 40,19	P=0,0004
Interaction: Size x Subject	9901	7	1414				Small:WT vs. Small:TPH2-KO	5.25	6.375	-1.125	4.631	8	8	0.3436	7
Interaction: Genotype x Subject	10561	7	1509				Small:WT vs. Big:WT	5.25	3.25	2	4.633	8	8	0.6105	7
Subject	9318	7	1331				Small:WT vs. Big:TPH2-KO	5.25	155.8	-150.5	27	8	8	7.883	7
Residual	7981	7	1140				Small:TPH2-KO vs. Big:WT	6.375	3.25	3.125	1.329	8	8	3.326	7
							Small:TPH2-KO vs. Big:TPH2-KO	6.375	155.8	-149.4	24.84	8	8	8.503	7
Difference between row means							Big:WT vs. Big:TPH2-KO	3.25	155.8	-152.5	25.31	8	8	8.52	7
Mean of Small	5.813
Mean of Big	79.5
Difference between means	-73.69
SE of difference	13.3
95% CI of difference	-105,1 to -42,24
Difference between column means
Mean of WT	4.25
Mean of TPH2-KO	81.06
Difference between means	-76.81
SE of difference	13.73
95% CI of difference	-109,3 to -44,34
Interaction CI
Mean diff, A1 - B1	-1.125
Mean diff, A2 - B2	-152.5
(A1 -B1) - (A2 - B2)	151.4
95% CI of difference	94,92 to 207,8
(B1 - A1) - (B2 - A2)	-151.4
95% CI of difference	-207,8 to -94,92
Data summary
Number of columns (Genotype)	2
Number of rows (Size)	2
Number of subjects (Subject)	8
Table Analyzed	Upright posture						Compare cell means regardless of rows and columns
Two-way RM ANOVA	Matching: Both factors						Number of families	1
Assume sphericity?	No						Number of comparisons per family	6
Alpha	0.05						Alpha	0.05
Source of Variation	% of total variation	P value	P value summary	Significant?	Geisser-Greenhouse's epsilon		Tukey's multiple comparisons test	Mean Diff,	95,00% CI of diff,	Significant?	Summary	Adjusted P Value
Size	12.7	0.1358	ns	No	1
Genotype	8.5	0.0499	*	Yes	1		Small:WT vs. Small:TPH2-KO	7.625	-4,111 to 19,36	No	ns	0.2264
Interaction: Size x Genotype	4.099	0.3014	ns	No	1		Small:WT vs. Big:WT	-2.375	-21,46 to 16,71	No	ns	0.9747
Interaction: Size x Subject	31.3						Small:WT vs. Big:TPH2-KO	-1	-16,32 to 14,32	No	ns	0.9961
Interaction: Genotype x Subject	10.63						Small:TPH2-KO vs. Big:WT	-10	-18,82 to -1,175	Yes	*	0.0285
Subject	9.727						Small:TPH2-KO vs. Big:TPH2-KO	-8.625	-15,03 to -2,217	Yes	*	0.0122
							Big:WT vs. Big:TPH2-KO	1.375	-9,277 to 12,03	No	ns	0.9719
ANOVA table	SS	DF	MS	F (DFn, DFd)	P value
Size	242	1	242	F (1, 7) = 2,840	P=0,1358
Genotype	162	1	162	F (1, 7) = 5,600	P=0,0499		Test details	Mean 1	Mean 2	Mean Diff,	SE of diff,	N1	N2	q	DF
Interaction: Size x Genotype	78.13	1	78.13	F (1, 7) = 1,245	P=0,3014
Interaction: Size x Subject	596.5	7	85.21				Small:WT vs. Small:TPH2-KO	11	3.375	7.625	3.545	8	8	3.042	7
Interaction: Genotype x Subject	202.5	7	28.93				Small:WT vs. Big:WT	11	13.38	-2.375	5.766	8	8	0.5825	7
Subject	185.4	7	26.48				Small:WT vs. Big:TPH2-KO	11	12	-1	4.629	8	8	0.3055	7
Residual	439.4	7	62.77				Small:TPH2-KO vs. Big:WT	3.375	13.38	-10	2.666	8	8	5.305	7
							Small:TPH2-KO vs. Big:TPH2-KO	3.375	12	-8.625	1.936	8	8	6.301	7
Difference between row means							Big:WT vs. Big:TPH2-KO	13.38	12	1.375	3.218	8	8	0.6043	7
Mean of Small	7.188
Mean of Big	12.69
Difference between means	-5.5
SE of difference	3.264
95% CI of difference	-13,22 to 2,217
Difference between column means
Mean of WT	12.19
Mean of TPH2-KO	7.688
Difference between means	4.5
SE of difference	1.902
95% CI of difference	0,003437 to 8,997
Interaction CI
Mean diff, A1 - B1	7.625
Mean diff, A2 - B2	1.375
(A1 -B1) - (A2 - B2)	6.25
95% CI of difference	-6,997 to 19,50
(B1 - A1) - (B2 - A2)	-6.25
95% CI of difference	-19,50 to 6,997
Data summary
Number of columns (Genotype)	2
Number of rows (Size)	2
Number of subjects (Subject)	8
Table Analyzed	Non-Social Exploration (ANOVA):						Compare cell means regardless of rows and columns
Two-way RM ANOVA	Matching: Both factors						Number of families	1
Assume sphericity?	Yes						Number of comparisons per family	6
Alpha	0.05						Alpha	0.05
Source of Variation	% of total variation	P value	P value summary	Significant?			Tukey's multiple comparisons test	Mean Diff,	95,00% CI of diff,	Significant?	Summary	Adjusted P Value
Size	3.152	0.1699	ns	No
Genotype	34.23	0.0143	*	Yes			Small:WT vs. Small:TPH2-KO	47.63	-0,6260 to 95,88	No	ns	0.0529
Interaction: Size x Genotype	2.549	0.1265	ns	No			Small:WT vs. Big:WT	2	-46,25 to 50,25	No	ns	0.999
Interaction: Size x Subject	9.426						Small:WT vs. Big:TPH2-KO	85.38	37,12 to 133,6	Yes	**	0.0027
Interaction: Genotype x Subject	22.83						Small:TPH2-KO vs. Big:WT	-45.63	-93,88 to 2,626	No	ns	0.0632
Subject	21.88						Small:TPH2-KO vs. Big:TPH2-KO	37.75	-10,50 to 86,00	No	ns	0.1283
							Big:WT vs. Big:TPH2-KO	83.38	35,12 to 131,6	Yes	**	0.0031
ANOVA table	SS	DF	MS	F (DFn, DFd)	P value
Size	3160	1	3160	F (1, 7) = 2,340	P=0,1699
Genotype	34322	1	34322	F (1, 7) = 10,49	P=0,0143		Test details	Mean 1	Mean 2	Mean Diff,	SE of diff,	N1	N2	q	DF
Interaction: Size x Genotype	2556	1	2556	F (1, 7) = 3,008	P=0,1265
Interaction: Size x Subject	9451	7	1350				Small:WT vs. Small:TPH2-KO	159.3	111.6	47.63	14.58	8	8	4.621	7
Interaction: Genotype x Subject	22897	7	3271				Small:WT vs. Big:WT	159.3	157.3	2	14.58	8	8	0.194	7
Subject	21935	7	3134				Small:WT vs. Big:TPH2-KO	159.3	73.88	85.38	14.58	8	8	8.283	7
Residual	5949	7	849.9				Small:TPH2-KO vs. Big:WT	111.6	157.3	-45.63	14.58	8	8	4.427	7
							Small:TPH2-KO vs. Big:TPH2-KO	111.6	73.88	37.75	14.58	8	8	3.662	7
Difference between row means							Big:WT vs. Big:TPH2-KO	157.3	73.88	83.38	14.58	8	8	8.089	7
Mean of Small	135.4
Mean of Big	115.6
Difference between means	19.88
SE of difference	12.99
95% CI of difference	-10,84 to 50,59
Difference between column means
Mean of WT	158.3
Mean of TPH2-KO	92.75
Difference between means	65.5
SE of difference	20.22
95% CI of difference	17,69 to 113,3
Interaction CI
Mean diff, A1 - B1	47.63
Mean diff, A2 - B2	83.38
(A1 -B1) - (A2 - B2)	-35.75
95% CI of difference	-84,50 to 13,00
(B1 - A1) - (B2 - A2)	35.75
95% CI of difference	-13,00 to 84,50
Data summary
Number of columns (Genotype)	2
Number of rows (Size)	2
Number of subjects (Subject)	8
Figure 5
Table Analyzed	Attack latency (ANOVA)						Compare cell means regardless of rows and columns
Two-way RM ANOVA	Matching: Both factors						Number of families	1
Assume sphericity?	Yes						Number of comparisons per family	6
Alpha	0.05						Alpha	0.05
Source of Variation	% of total variation	P value	P value summary	Significant?			Tukey's multiple comparisons test	Mean Diff,	95,00% CI of diff,	Significant?	Summary	Adjusted P Value
Size	23.28	0.001	**	Yes
Genotype	29.82	0.0007	***	Yes			Tween:WT vs. Tween:TPH2-KO	325.4	192,9 to 457,8	Yes	***	0.0004
Interaction: Size x Genotype	23.28	0.001	**	Yes			Tween:WT vs. RO:WT	0	-132,5 to 132,5	No	ns	>0,9999
Interaction: Size x Subject	5.6						Tween:WT vs. RO:TPH2-KO	20.13	-112,3 to 152,6	No	ns	0.9558
Interaction: Genotype x Subject	6.216						Tween:TPH2-KO vs. RO:WT	-325.4	-457,8 to -192,9	Yes	***	0.0004
Subject	6.216						Tween:TPH2-KO vs. RO:TPH2-KO	-305.3	-437,7 to -172,8	Yes	***	0.0005
							RO:WT vs. RO:TPH2-KO	20.13	-112,3 to 152,6	No	ns	0.9558
ANOVA table	SS	DF	MS	F (DFn, DFd)	P value
Size	186355	1	186355	F (1, 7) = 29,09	P=0,0010
Genotype	238741	1	238741	F (1, 7) = 33,58	P=0,0007		Test details	Mean 1	Mean 2	Mean Diff,	SE of diff,	N1	N2	q	DF
Interaction: Size x Genotype	186355	1	186355	F (1, 7) = 29,09	P=0,0010
Interaction: Size x Subject	44838	7	6405				Tween:WT vs. Tween:TPH2-KO	600	274.6	325.4	40.02	8	8	11.5	7
Interaction: Genotype x Subject	49769	7	7110				Tween:WT vs. RO:WT	600	600	0	40.02	8	8	0	7
Subject	49769	7	7110				Tween:WT vs. RO:TPH2-KO	600	579.9	20.13	40.02	8	8	0.7112	7
Residual	44838	7	6405				Tween:TPH2-KO vs. RO:WT	274.6	600	-325.4	40.02	8	8	11.5	7
							Tween:TPH2-KO vs. RO:TPH2-KO	274.6	579.9	-305.3	40.02	8	8	10.79	7
Difference between row means							RO:WT vs. RO:TPH2-KO	600	579.9	20.13	40.02	8	8	0.7112	7
Mean of Tween	437.3
Mean of RO	589.9
Difference between means	-152.6
SE of difference	28.3
95% CI of difference	-219,5 to -85,71
Difference between column means
Mean of WT	600
Mean of TPH2-KO	427.3
Difference between means	172.8
SE of difference	29.81
95% CI of difference	102,3 to 243,2
Interaction CI
Mean diff, A1 - B1	325.4
Mean diff, A2 - B2	20.13
(A1 -B1) - (A2 - B2)	305.3
95% CI of difference	171,4 to 439,1
(B1 - A1) - (B2 - A2)	-305.3
95% CI of difference	-439,1 to -171,4
Data summary
Number of columns (Genotype)	2
Number of rows (Size)	2
Number of subjects (Subject)	8
Table Analyzed	Aggressive activity (ANOVA)						Compare cell means regardless of rows and columns
Two-way RM ANOVA	Matching: Both factors						Number of families	1
Assume sphericity?	Yes						Number of comparisons per family	6
Alpha	0.05						Alpha	0.05
Source of Variation	% of total variation	P value	P value summary	Significant?			Tukey's multiple comparisons test	Mean Diff,	95,00% CI of diff,	Significant?	Summary	Adjusted P Value
Size	17.54	0.0119	*	Yes
Genotype	28.84	0.0014	**	Yes			Tween:WT vs. Tween:TPH2-KO	-140.9	-239,1 to -42,61	Yes	**	0.0087
Interaction: Size x Genotype	15.03	0.026	*	Yes			Tween:WT vs. RO:WT	4.75	-93,52 to 103,0	No	ns	0.9984
Interaction: Size x Subject	10.79						Tween:WT vs. RO:TPH2-KO	-18	-116,3 to 80,27	No	ns	0.9269
Interaction: Genotype x Subject	7.671						Tween:TPH2-KO vs. RO:WT	145.6	47,36 to 243,9	Yes	**	0.0073
Subject	6.841						Tween:TPH2-KO vs. RO:TPH2-KO	122.9	24,61 to 221,1	Yes	*	0.0177
							RO:WT vs. RO:TPH2-KO	-22.75	-121,0 to 75,52	No	ns	0.8671
ANOVA table	SS	DF	MS	F (DFn, DFd)	P value
Size	32576	1	32576	F (1, 7) = 11,38	P=0,0119
Genotype	53546	1	53546	F (1, 7) = 26,32	P=0,0014		Test details	Mean 1	Mean 2	Mean Diff,	SE of diff,	N1	N2	q	DF
Interaction: Size x Genotype	27907	1	27907	F (1, 7) = 7,917	P=0,0260
Interaction: Size x Subject	20030	7	2861				Tween:WT vs. Tween:TPH2-KO	6.25	147.1	-140.9	29.69	8	8	6.711	7
Interaction: Genotype x Subject	14243	7	2035				Tween:WT vs. RO:WT	6.25	1.5	4.75	29.69	8	8	0.2263	7
Subject	12702	7	1815				Tween:WT vs. RO:TPH2-KO	6.25	24.25	-18	29.69	8	8	0.8575	7
Residual	24675	7	3525				Tween:TPH2-KO vs. RO:WT	147.1	1.5	145.6	29.69	8	8	6.937	7
							Tween:TPH2-KO vs. RO:TPH2-KO	147.1	24.25	122.9	29.69	8	8	5.854	7
Difference between row means							RO:WT vs. RO:TPH2-KO	1.5	24.25	-22.75	29.69	8	8	1.084	7
Mean of Tween	76.69
Mean of RO	12.88
Difference between means	63.81
SE of difference	18.91
95% CI of difference	19,09 to 108,5
Difference between column means
Mean of WT	3.875
Mean of TPH2-KO	85.69
Difference between means	-81.81
SE of difference	15.95
95% CI of difference	-119,5 to -44,10
Interaction CI
Mean diff, A1 - B1	-140.9
Mean diff, A2 - B2	-22.75
(A1 -B1) - (A2 - B2)	-118.1
95% CI of difference	-217,4 to -18,85
(B1 - A1) - (B2 - A2)	118.1
95% CI of difference	18,85 to 217,4
Data summary
Number of columns (Genotype)	2
Number of rows (Size)	2
Number of subjects (Subject)	8
Table Analyzed	Mounting Activity						Compare cell means regardless of rows and columns
Two-way RM ANOVA	Matching: Both factors						Number of families	1
Assume sphericity?	Yes						Number of comparisons per family	6
Alpha	0.05						Alpha	0.05
Source of Variation	% of total variation	P value	P value summary	Significant?			Tukey's multiple comparisons test	Mean Diff,	95,00% CI of diff,	Significant?	Summary	Adjusted P Value
Size	3.224	0.2264	ns	No
Genotype	26.32	0.0206	*	Yes			Tween:WT vs. Tween:TPH2-KO	-1.625	-4,713 to 1,463	No	ns	0.372
Interaction: Size x Genotype	3.224	0.2264	ns	No			Tween:WT vs. RO:WT	0	-3,088 to 3,088	No	ns	>0,9999
Interaction: Size x Subject	12.83						Tween:WT vs. RO:TPH2-KO	-3.375	-6,463 to -0,2865	Yes	*	0.0338
Interaction: Genotype x Subject	20.79						Tween:TPH2-KO vs. RO:WT	1.625	-1,463 to 4,713	No	ns	0.372
Subject	20.79						Tween:TPH2-KO vs. RO:TPH2-KO	-1.75	-4,838 to 1,338	No	ns	0.3178
							RO:WT vs. RO:TPH2-KO	-3.375	-6,463 to -0,2865	Yes	*	0.0338
ANOVA table	SS	DF	MS	F (DFn, DFd)	P value
Size	6.125	1	6.125	F (1, 7) = 1,759	P=0,2264
Genotype	50	1	50	F (1, 7) = 8,861	P=0,0206		Test details	Mean 1	Mean 2	Mean Diff,	SE of diff,	N1	N2	q	DF
Interaction: Size x Genotype	6.125	1	6.125	F (1, 7) = 1,759	P=0,2264
Interaction: Size x Subject	24.38	7	3.482				Tween:WT vs. Tween:TPH2-KO	0	1.625	-1.625	0.933	8	8	2.463	7
Interaction: Genotype x Subject	39.5	7	5.643				Tween:WT vs. RO:WT	0	0	0	0.933	8	8	0	7
Subject	39.5	7	5.643				Tween:WT vs. RO:TPH2-KO	0	3.375	-3.375	0.933	8	8	5.116	7
Residual	24.38	7	3.482				Tween:TPH2-KO vs. RO:WT	1.625	0	1.625	0.933	8	8	2.463	7
							Tween:TPH2-KO vs. RO:TPH2-KO	1.625	3.375	-1.75	0.933	8	8	2.653	7
Difference between row means							RO:WT vs. RO:TPH2-KO	0	3.375	-3.375	0.933	8	8	5.116	7
Mean of Tween	0.8125
Mean of RO	1.688
Difference between means	-0.875
SE of difference	0.6597
95% CI of difference	-2,435 to 0,6851
Difference between column means
Mean of WT	0
Mean of TPH2-KO	2.5
Difference between means	-2.5
SE of difference	0.8399
95% CI of difference	-4,486 to -0,5141
Interaction CI
Mean diff, A1 - B1	-1.625
Mean diff, A2 - B2	-3.375
(A1 -B1) - (A2 - B2)	1.75
95% CI of difference	-1,370 to 4,870
(B1 - A1) - (B2 - A2)	-1.75
95% CI of difference	-4,870 to 1,370
Data summary
Number of columns (Genotype)	2
Number of rows (Size)	2
Number of subjects (Subject)	8
